# Supplementary material for: Chemical Constituents from Ficus sagittifolia Stem Bark and Their Antimicrobial Activities
Source: Plants (Basel). 2023 Jul 28;12(15):2801. doi: 10.3390/plants12152801 (PMC10420693; doi:10.3390/plants12152801)
Supplement: Supplementary file 1 [file plants-12-02801-s001.zip]

Archive with 1 entries (1 files):
- plants-2498129-supplementary.pdf
